# Supplementary material for: Functional Classification of Super-Large Families of Enzymes Based on Substrate Binding Pocket Residues for Biocatalysis and Enzyme Engineering Applications
Source: Front Bioeng Biotechnol. 2021 Aug 2;9:701120. doi: 10.3389/fbioe.2021.701120 (PMC8366029; doi:10.3389/fbioe.2021.701120)
Supplement: Supplementary file 4 [file DataSheet6.ZIP]

Archive with 3 entries (3 files):
- alignments/ADH-BP.fa
- alignments/AmDH-BP.fa
- alignments/AOx-BP.fa
