# Supplementary material for: Functional Classification of Super-Large Families of Enzymes Based on Substrate Binding Pocket Residues for Biocatalysis and Enzyme Engineering Applications
Source: Front Bioeng Biotechnol. 2021 Aug 2;9:701120. doi: 10.3389/fbioe.2021.701120 (PMC8366029; doi:10.3389/fbioe.2021.701120)
Supplement: Supplementary file 4 [file DataSheet6.ZIP › alignments/ADH-BP.fa]

>O42703_CANPA O42703 4C4O;
CSHVLCHEGPVFGWLDTSLFW
>1.1.1.- A0A0H2V9Q5_ECOL6 A0A0H2V9Q5 4ILK;
CSHI-AHEPVV--VVEICFRL
>1.1.1.- DHSO_CHICK P0DMQ6 
CSHYIVHEPGL--FTEVGLFR
>1.1.1.- DHSO_SCHPO P36624 
CSHYILHEPGL--FTEVGNFR
>1.1.1.- ELTD_MYCS2 A0QXD8 
CSKCWAHEQIM--LFECGVHL
>1.1.1.- IOLM_THEMA Q9WYP3 3IP1;
CSHMETHEEMH--EFEVGIQG
>1.1.1.- Q92PZ3_RHIME Q92PZ3 4EJ6;4EJM;
CTHL-SHEPNL--AIECGVFI
>1.1.1.-; 1.1.1.14; 1.1.1.9 DHSO_BACHD Q9Z9U1 
CSHT-VHETTL--GNECGLRS
>1.1.1.-; 1.1.1.14; 1.1.1.9 DHSO_BACSU Q06004 
CSHYIVHEPGL--FTEVGLFR
>1.1.1.-; 1.1.1.14; 1.1.1.9 DHSO_BOMMO Q02912 
CSKLCIHEPTL--YSQIGIFR
>1.1.1.-; 1.1.1.14; 1.1.1.9 DHSO_BOVIN Q58D31 
CSHYIVHEPGL--FTEVGLFR
>1.1.1.-; 1.1.1.14; 1.1.1.9 DHSO_MACFA Q4R639 
CSHYIVHEPGL--FTEVGLFR
>1.1.1.-; 1.1.1.14; 1.1.1.9 DHSO_MOUSE Q64442 
CSHYIVHEPGL--FTEVGMFR
>1.1.1.-; 1.1.1.14; 1.1.1.9 DHSO_PONAB Q5R5F3 
CSHYIVHEPGL--FTEVGLFR
>1.1.1.-; 1.1.1.14; 1.1.1.9 DHSO_RAT P27867 
CSHYIVHEPGL--FTEVGMFR
>1.1.1.-; 1.1.1.14; 1.1.1.9 DHSO_SHEEP P07846 1SDG;3QE3;
CSHYIVHEPGL--FTEVGLFR
>1.1.1.-; 1.1.1.4; 1.1.1.14; 1.1.1.56; 1.1.1.9 DHSO_HUMAN Q00796 1PL6;1PL7;1PL8;
CSHYIVHEPGL--FTEVGLFR
>1.1.1.-; 1.1.1.56; 1.1.1.9 DHSO_ARATH Q9FJ95 
CSHYCVHEPGL--FTEVGMFR
>1.1.1.-; 1.1.1.9 DHSO1_YEAST P35497 
CSHYILHEPGL--FTEVGMFR
>1.1.1.-; 1.1.1.9 DHSO2_YEAST Q07786 
CSHYILHEPGL--FTEVGMFR
>1.1.1.1 A0A0H2ZRI0_STRP2 A0A0H2ZRI0 5YLN;
CTHI-CHECVH--IHDTGVLV
>1.1.1.1 A1X808_CANPA A1X808 3WLE;3WLF;3WNQ;
CSHVLCHEGPVFGWLDTSLFW
>1.1.1.1 ADH1A_HUMAN P07327 1HSO;1U3T;
CTHVMTHEAIYVSFLCTGVIL
>1.1.1.1 ADH1A_MACMU P28469 
CTHVMTHEALYVSFLCTGVVY
>1.1.1.1 ADH1A_PONAB Q5RBP7 
CTHVMTHEAVYVSFLCTGVVL
>1.1.1.1 ADH1A_SAAHA P25405 
CSHVFMHEFVLLSFICTGLVF
>1.1.1.1 ADH1B_SAAHA P25406 
CSHVLVHEFLVLGFVCTGVVF
>1.1.1.1 ADH1E_HORSE P00327 1A71;1A72;1ADB;1ADC;1ADF;1ADG;1AXE;1AXG;1BTO;1HET;1HEU;1HF3;1HLD;1JU9;1LDE;1LDY;1MG0;1MGO;1N8K;1N92;1P1R;1QLH;1QLJ;1QV6;1QV7;1YE3;2JHF;2JHG;2OHX;2OXI;3BTO;3OQ6;4DWV;4DXH;4NFH;4NFS;4NG5;4XD2;5ADH;5CDG;5CDS;5CDT;5CDU;5KCP;5KCZ;5K
CSHVLTHEFTFLSFLCTGVIF
>1.1.1.1 ADH1G_HUMAN P00326 1DDA;1HT0;1U3W;
CSHVLTHEFTYLGFVCTGVIF
>1.1.1.1 ADH1G_PAPHA O97959 
CSHVLTHEFTYLSFLCTGVIF
>1.1.1.1 ADH1S_HORSE P00328 1EE2;
CSHVLAHEFILLSFLCTGVIF
>1.1.1.1 ADH1_ALLMI P80222 
CSHVLMHEFVLLGFICTGVVF
>1.1.1.1 ADH1_APTAU P49645 
CSHVLRHEFVLIGFICTGVVF
>1.1.1.1 ADH1_ARATH P06525 4RQT;4RQU;
CTYFGPHEFTMINFLCTGVFF
>1.1.1.1 ADH1_ASPFN P41747 
CTHAWVHEWLL--LYCTVLYV
>1.1.1.1 ADH1_CAEEL Q17334 
CSHVLSHELML--NFCTVLIV
>1.1.1.1 ADH1_CANAX P43067 
CTHAWTHEWLN--LYCTVLYV
>1.1.1.1 ADH1_CHICK P23991 
CSHVLMHEFVLLSFVCTGVVF
>1.1.1.1 ADH1_COTJA P19631 
CSHVLMHEFVLLSFICTGVVF
>1.1.1.1 ADH1_EMENI P08843 
CTHAWVHEWLL--LYCTVLYV
>1.1.1.1 ADH1_GADMC P26325 1CDO;
CTYHKDHEFIQANFLCTGWMF
>1.1.1.1 ADH1_GEOAT Q9Z2M2 
CSHVITHEFVLLGFLCTGVVF
>1.1.1.1 ADH1_GEOBU Q64413 
CSHVITHEFVLLGFLCTGVVF
>1.1.1.1 ADH1_GEOKN Q64415 
CSHVITHEFVLLGFLCTGVVF
>1.1.1.1 ADH1_GEOSE P12311 
CTHAWPHEWLL--NYCTVLIV
>1.1.1.1 ADH1_KLULA P20369 
CTHAWTHEWLN--LYCTVLYV
>1.1.1.1 ADH1_KLUMA Q07288 
CTHAWTHEWLN--LYCTVLYV
>1.1.1.1 ADH1_MOUSE P00329 
CSHVLTHEFSFLLFICTGVIF
>1.1.1.1 ADH1_NAJNA P80512 
CSHVFMHEFALLNFICTGVVF
>1.1.1.1 ADH1_NEUCR Q9P6C8 
CTHAWTHEWLL--LYCTVLYV
>1.1.1.1 ADH1_PEA P12886 
CTYFGPHEFTMINFVCTGVFY
>1.1.1.1 ADH1_PELPE P22797 
CSHVLMHEFVLIGFICTGLVF
>1.1.1.1 ADH1_PERMA P41680 
CSHVLSHEFTLLMFICTGVIF
>1.1.1.1 ADH1_PETHY P25141 
CTYFGPHEFTMINFVCTGVFF
>1.1.1.1 ADH1_PICST O00097 
CTHAWTHEWLN--LYCTVLYV
>1.1.1.1 ADH1_RABIT Q03505 
CSHAIVHEFTFLGFICTGVIF
>1.1.1.1 ADH1_RAT P06757 
CSHALTHEFSLLTFICTGVIF
>1.1.1.1 ADH1_SOLTU P14673 
CTYFGPHEFTMINFVCTGVFF
>1.1.1.1 ADH1_STRCA P80338 
CSHVLMHEFVLIGFACTGVVF
>1.1.1.1 ADH1_YEAST P00330 4W6Z;5ENV;
CTHAWVHEWLN--LYCTVMYV
>1.1.1.1 ADH1_ZYMMO P20368 
CTHVFDHEWFL--NYCTVLLV
>1.1.1.1 ADH2_CAEEL O45687 
CSHTFSHELIL--NICTALIV
>1.1.1.1 ADH2_CANAL O94038 
CTHAWTHEWLN--LYCTVLYV
>1.1.1.1 ADH2_EMENI P54202 
CSGIWTHEWIL--VYCTAIAV
>1.1.1.1 ADH2_GEOSE P42327 6IQD;
CTHAWPHEWLL--NYCTVLIV
>1.1.1.1 ADH2_KLULA P49383 
CTHAWTHEWLN--LYCTVLYV
>1.1.1.1 ADH2_KLUMA Q9P4C2 
CTHAWTHEWLN--LYCTVLYV
>1.1.1.1 ADH2_PICST O13309 
CTHAWTHEWIN--LYCTVLYV
>1.1.1.1 ADH2_YARLI F2Z678 
CTHAWTHEWIN--MYCTVLYV
>1.1.1.1 ADH2_YEAST P00331 
CTHAWTHEWLN--LYCTVLYV
>1.1.1.1 ADH3_EMENI P07754 
CTHAWSHEWLL--LYCTVLYV
>1.1.1.1 ADH3_GEOSE P42328 1RJW;3PII;
CTHAWPHEWLL--NYCTVLIV
>1.1.1.1 ADH3_KLULA P49384 
CTHAWTHEWLN--LYCTVLYV
>1.1.1.1 ADH3_YEAST P07246 
CTHAWVHEWLN--LYCTVLYV
>1.1.1.1 ADH4_KLULA P49385 
CTHAWVHEWLN--LYCTVLYV
>1.1.1.1 ADH5_SACPS Q6XQ67 
CSHAWLHEWLQ--GFCTVMCV
>1.1.1.1 ADH5_YEAST P38113 
CSHAWLHEWLQ--GFCTVMCV
>1.1.1.1 ADH6_HUMAN P28332 
CTKVHLHEFLFQSFGCTGVVF
>1.1.1.1 ADH6_PERMA P41681 
CTKSKPHECLILSYICTGSVL
>1.1.1.1 ADH6_PONAB Q5R7Z8 
CTKVHLHEFLFQSFGCTGLVF
>1.1.1.1 ADH6_RAT Q5XI95 
CTKHEKHECIILSYICTGAIL
>1.1.1.1 ADHA_MYCTO P9WQC0 
CTHV-HHEWLL--YWCIPITS
>1.1.1.1 ADHA_MYCTU P9WQC1 
CTHV-HHEWLL--YWCIPITS
>1.1.1.1 ADHA_RHIME O31186 
CTHAWPHEWLL--NYCTVLIV
>1.1.1.1 ADHB_MYCBO Q7U1B9 
CSHL-AHEFILAGVMCTGIIF
>1.1.1.1 ADHB_MYCTO P9WQC6 
CSHL-AHEFILAGVMCTGIIF
>1.1.1.1 ADHB_MYCTU P9WQC7 
CSHL-AHEFILAGVMCTGIIF
>1.1.1.1 ADHD_MYCTO P9WQB8 
CSHL-PHEFILATFMCSGLLF
>1.1.1.1 ADHD_MYCTU P9WQB9 
CSHL-PHEFILATFMCSGLLF
>1.1.1.1 ADHP_ECOLI P39451 4GKV;
CTHVFDHEWFL--NYCTVLLV
>1.1.1.1 ADHP_RABIT O46649 
CSHVFAHEYIFKGFFCTGVNF
>1.1.1.1 ADHQ_RABIT O46650 
CSYVFGHEYVFEHFLCTGVSF
>1.1.1.1 ADH_MORSE Q8GIX7 4Z6K;
CTHAWPHEWLL--NYCTVLIV
>1.1.1.1 ADH_MYCTO P9WQC2 
CTEQ-GHEVFRLAMFNAATLG
>1.1.1.1 ADH_MYCTU P9WQC3 
CTEQ-GHEVFRLAMFNAATLG
>1.1.1.1 ADH_SACS2 P39462 1JVB;1NTO;1NVG;1R37;3I4C;
CSHMFVHEPWL--WICTNLLV
>1.1.1.1 ADH_SCHPO P00332 
CTHAWAHEWMI--LYCTTMHV
>1.1.1.1 ADH_STAA3 Q2FJ31 
CTHVFDHEWML--NYCTVLLV
>1.1.1.1 ADH_STAA8 Q2G0G1 
CTHVFDHEWML--NYCTVLLV
>1.1.1.1 ADH_STAAB Q2YSX0 
CTHVFDHEWML--NYCTVLLV
>1.1.1.1 ADH_STAAC Q5HI63 
CTHVFDHEWML--NYCTVLLV
>1.1.1.1 ADH_STAAM Q99W07 
CTHVFDHEWML--NYCTVLLV
>1.1.1.1 ADH_STAAN Q7A742 
CTHVFDHEWML--NYCTVLLV
>1.1.1.1 ADH_STAAR Q6GJ63 
CTHVFDHEWML--NYCTVLLV
>1.1.1.1 ADH_STAAS Q6GBM4 
CTHVFDHEWML--NYCTVLLV
>1.1.1.1 ADH_STAAW Q8NXU1 
CTHVFDHEWML--NYCTVLLV
>1.1.1.1 ADH_STAEQ Q5HRD6 
CTHVFDHEWML--NYCTVLLV
>1.1.1.1 ADH_STAES Q8CQ56 
CTHVFDHEWML--NYCTVLLV
>1.1.1.1 ADH_SULAC Q4J781 
CTSVIPHEPWY--WICTGTLT
>1.1.1.1 ADH_SULSR P50381 
CSHMFVHEPWL--WICTNLLV
>1.1.1.1 ADH_SULTO Q96XE0 2EER;
CSHMFVHEPWL--WICTNLLV
>1.1.1.1 B0NC68_CLOS5 B0NC68 4OH1;
CSHILSHEYAL---YEVGMIQ
>1.1.1.1 B2ZRE3_9DEIN B2ZRE3 4CPD;
CSHL-VHEFHL--VYDTGVLA
>1.1.1.1 D2BLA0_LACLK D2BLA0 4EEX;4EEZ;
CTHVYNHEWFF--NYCTVLLV
>1.1.1.1 Q8KLT9_9NOCA Q8KLT9 2XAA;3JV7;
CSFVAYHEGPY--EIDTGIYW
>1.1.1.1 Q97YM2_SACS2 Q97YM2 2H6E;
CTRVEFHEATI--IQDTGMNY
>1.1.1.1 Q9Y9P9_AERPE Q9Y9P9 1H2B;
CTHLWPHEPAH--FLDTGYLV
>1.1.1.1 TERPD_PSESP P33010 
CTAI-FHEFAYAQFQCTGVIE
>1.1.1.1 Y1895_MYCTU O07737 
CSHF-FHESVM--IADTGVMA
>1.1.1.103 TDH_BURTA Q2T9E1 5KIA;
CTHIWIHEGHL--GVDNGIYG
>1.1.1.103 TDH_ECOLI P07913 
CTHIWIHEGHL--GVDNGIYG
>1.1.1.103 TDH_PYRFU Q8U259 
CTHIWIHETHV--IVENGLTG
>1.1.1.103 TDH_PYRHO O58389 2D8A;2DFV;
CTHIWIHETHV--IVENGLTG
>1.1.1.103 TDH_THEKO Q5JI69 3GFB;
CTHIWIHETHV--IVENGLTG
>1.1.1.103 TDH_THET8 Q5SKS4 2DQ4;2EJV;
CTHIWIHESHV--IVENGIAG
>1.1.1.105 ADH1B_HUMAN P00325 1DEH;1HDX;1HDY;1HDZ;1HSZ;1HTB;1U3U;1U3V;3HUD;
CTHVLTHEFTYLGFLCTGVVY
>1.1.1.105 ADH1B_PANTR Q5R1W2 
CTHVLTHEFTYLGFLCTGVVY
>1.1.1.105 ADH1B_PAPHA P14139 
CTHVLSHEFTYLSFVCTGVVY
>1.1.1.105 ADH4_HUMAN P08319 3COS;
CTTVFLHEYALNLFFCTGVFF
>1.1.1.105 ADH4_MOUSE Q9QYY9 1E3E;1E3I;1E3L;
CTNA-AHEFALNFFMCSGAFF
>1.1.1.105 ADH4_RAT Q64563 
CTNA-AHEFALNFFMCSGAFF
>1.1.1.105 ADH4_STRCA P80468 
CTHAFGHEYMLKIFMCTGVFF
>1.1.1.105; 1.1.1.1; 1.1.1.66 ADH7_HUMAN P40394 1AGN;1D1S;1D1T;
CTHVMSHEFLLITFMCTGVVF
>1.1.1.105; 1.1.1.1; 1.1.1.66 ADH7_MOUSE Q64437 
CTHIMSHEFLLLTFMCTGAVF
>1.1.1.105; 1.1.1.1; 1.1.1.66 ADH7_RAT P41682 
CTHVMSHEFLLLTFMCTGAVF
>1.1.1.12 LAD_ASPNC A2QAC0 
CSHFIVHEPNG--FTEVGVYR
>1.1.1.12 LAD_ASPOZ Q763T4 
CSHFIVHEPNG--FTEVGVYR
>1.1.1.12 LAD_HYPJE Q96V44 
CSHFIVHEPNG--FTEVGVYR
>1.1.1.12 LAD_NEUCR Q7SI09 3M6I;
CSHFIVHEPQG--FTEVGVYR
>1.1.1.12 LAD_PENRW B6HI95 
CSHFIVHEPNG--FTEVGVYR
>1.1.1.12 LAD_TALEM C5J3R8 
CSHFIVHEPNG--FTEVGVYR
>1.1.1.183 GEDH1_OCIBA Q2KNL6 
CSHMWTHEVLYILLTCTSLGI
>1.1.1.195 CAD8A_ORYSJ Q6ERX1 
CTHTWAHEYFYVIYACTSAGG
>1.1.1.195 CAD8B_ORYSJ Q6ERW9 
CTHVWAHEFFYVIYACTSACV
>1.1.1.195 CAD8C_ORYSJ Q6ERW7 
CTHIWAHEYFYVTHACTSGCV
>1.1.1.195 CAD8D_ORYSJ Q6ERW5 
CTHIWAHEYFYVIYACTSAGV
>1.1.1.195 CADH1_ARACO P42495 
CTHQLSHETIYIWTKCTPVFI
>1.1.1.195 CADH1_ARATH Q9CAI3 
CAIWHSHETYNVFHSCTSFVT
>1.1.1.195 CADH1_EUCGU Q42726 
CSHQLSHEIVYIWTKCTPVFI
>1.1.1.195 CADH1_OCIBA Q2KNL5 
CTHQLSHECIYIWPKCTPVFI
>1.1.1.195 CADH1_ORYSJ Q8H859 
CAAWLSHETYYVFTTCTSFVT
>1.1.1.195 CADH1_TOBAC P30359 
CTHQLSHELLYIWTKCTPVFI
>1.1.1.195 CADH2_ARATH Q9SJ25 
CSHTWSHEVIYVFSTCTSLQI
>1.1.1.195 CADH2_EUCGU P31655 
CSHQLSHEIVYIWTKCTPVFI
>1.1.1.195 CADH2_ORYSJ Q6ZHS4 
CTHQLSHEVIYIWTRCTPVFI
>1.1.1.195 CADH2_PICAB O82035 
CSVQMSHECIYIWHTCTPVFI
>1.1.1.195 CADH2_TOBAC P30360 
CSHQLSHELLYIWTKCTPVFI
>1.1.1.195 CADH3_ARATH Q9SJ10 
CSHTWSHEVIYVFSTCTSLQI
>1.1.1.195 CADH3_ORYSJ Q337Y2 
CSHCWSHECMHVFKTCTSLNI
>1.1.1.195 CADH4_ARATH P48523 
CTHQLSHEVVYIWTKCTPVFI
>1.1.1.195 CADH4_ORYSJ Q2R114 
CAIWFSHEVYHVVSTCTSFVT
>1.1.1.195 CADH5_ARATH O49482 2CF5;2CF6;
CTHQLSHECLYIWIQCTPVFI
>1.1.1.195 CADH5_ORYSJ Q0J6T3 
CSHSWAHECMHIFKTCTSLCI
>1.1.1.195 CADH6_ARATH O65621 
CSHCWSHECIYIAHTCSSAGI
>1.1.1.195 CADH6_ORYSJ Q7XWU3 
CTHFWTHECIYALWSCTAAMT
>1.1.1.195 CADH7_ARATH Q02971 
CTSMWTHEYMYILFTCTSAMV
>1.1.1.195 CADH7_ORYSJ Q0JA75 
CSHTWAHECMYVFRTCTSLCM
>1.1.1.195 CADH7_PICAB Q08350 
CSVQMSHECIYIWHTCTPVFI
>1.1.1.195 CADH8_ARATH Q02972 
CSHMWSHECLYIQYTCTSAMI
>1.1.1.195 CADH9_ARATH P42734 
CTHTWSHEVIYSFSTCTSLDV
>1.1.1.195 CADH9_ORYSJ Q10PS6 
CSSTWAHEYIYVPPACTSSMI
>1.1.1.195 CADH_EUCBO P50746 
CSHQLSHEIVYIWTKCTPVFI
>1.1.1.195 CADH_EUCGL O64969 
CSHQLSHEIVYIWTKCTPVFI
>1.1.1.195 CADH_LOLPR O22380 
CTHQLSHEVIYIWTKCTPVFI
>1.1.1.195 CADH_MAIZE O24562 
CTHQLSHEVIYIWTRCTPVFI
>1.1.1.195 CADH_MEDSA P31656 
CSHQLSHELLYIWTKCTPVFV
>1.1.1.195 CADH_PINRA Q40976 
CSVQMSHECIYIWHTCTPVFI
>1.1.1.195 CADH_PINTA P41637 
CSVQMSHECIYIWHTCTPVFI
>1.1.1.195 CADH_POPDE P31657 
CTHQLSHEVIYIWTKCTPVFI
>1.1.1.195 CADH_SACOF O82056 
CTHQLSHEVIYIWTRCTPVFI
>1.1.1.1; 1.1.1.-; 1.1.1.284 ADHI_RHOS4 P72324 
CTFTDGHEYTLGTYMCTGVAF
>1.1.1.1; 1.1.1.-; 1.1.1.284 ADHX_ARATH Q96533 3UKO;4GL4;4JJI;4L0Q;
CTYTDGHEYQLSAFMCTGVAF
>1.1.1.1; 1.1.1.-; 1.1.1.284 ADHX_HUMAN P11766 1M6H;1M6W;1MA0;1MC5;1MP0;1TEH;2FZE;2FZW;3QJ5;
CTYTDGHEYILVTYMCTGVAF
>1.1.1.1; 1.1.1.-; 1.1.1.284 ADHX_MOUSE P28474 1OTQ;
CTYTDGHEYILVTFMCTGVAF
>1.1.1.1; 1.1.1.-; 1.1.1.284 ADHX_PEA P80572 
CTYTDGHEYQLAAFMCTGVAF
>1.1.1.1; 1.1.1.-; 1.1.1.73; 1.1.1.284 ADHX_DROME P46415 
CTFTDGHEYILLTFMCTGVAF
>1.1.1.1; 1.1.1.4; 1.2.1.3 ADH_CUPNH Q0KDL6 
CTHI-VHEAIQ--RNDTGVLC
>1.1.1.2 ADH6_YEAST Q04894 1PIW;1PS0;1Q1N;
CSHCWMHEAQYVT-YCTSIAL
>1.1.1.2 ADH7_YEAST P25377 
CSHIWVHEAQYVL-YCTSAAI
>1.1.1.2 ADH8_PELPE O57380 1P0C;1P0F;
CSSVISHEFVFMGLVCTGLVF
>1.1.1.2 ADHC1_MYCS2 P0CH36 
CSHTWPHECFYVGRTCTSLMI
>1.1.1.2 ADHC2_MYCS2 P0CH37 
CSHTWPHECFYVGRTCTSLMI
>1.1.1.2 ADHC_MYCBO P0A4X1 
CSHTWPHECFYNFKQCTSINI
>1.1.1.2 ADHC_MYCTO P9WQC4 
CSHTWPHECFYNFKQCTSINI
>1.1.1.2 ADHC_MYCTU P9WQC5 
CSHTWPHECFYNFKQCTSINI
>1.1.1.2 AHR_ECOLI P27250 7BU2;
CSSMWSHEWTN--VICTNAAT
>1.1.1.2 YAHK_ECOLI P75691 1UUF;
CSHQWTHECIYTGPPCTAAMI
>1.1.1.251 GATD_ECOLI P0A9S3 4A2C;4UEJ;4UEK;4UEO;
CSPI-HHEPLQ--FSEVGTWM
>1.1.1.255 MTDH1_STYHU Q43137 
CSHTWTHEVIYVFYTCTSLNF
>1.1.1.255 MTDH3_STYHU Q43138 
CTHMFSHEYFYILITCSSALV
>1.1.1.255 MTDH_APIGR Q38707 
CSHMWTHECLHIDFTCTPAIN
>1.1.1.255 MTDH_FRAAN Q9ZRF1 
CSHMWSHECIYILYSCTSAGI
>1.1.1.255 MTDH_MEDSA O82515 
CSHTWTHEVIYVFYTCTSLNI
>1.1.1.255 MTDH_MESCR P93257 
CSHYWAHECMYILYTCTSVCI
>1.1.1.255 MTDH_PETCR P42754 
CSHMWTHECLNVQVSCTSANI
>1.1.1.264 IDND_ECOLI P39346 6DKH;
CSHYVIHEPSQ--FSEVGMFR
>1.1.1.284 D2Y3F4_SOLLC D2Y3F4 4DL9;4DLA;4DLB;
CTYTDGHEYQLAAFMCTGVAF
>1.1.1.284 FADH_METMR P47734 
CSHL-MHEFTC--IYDTGVQT
>1.1.1.284; 1.1.1.- FADH1_SCHPO P78870 
CTYTDGHEYTLETYMCTGVAF
>1.1.1.284; 1.1.1.- FADH2_SCHPO O74540 
CTYTDGHEYTLTTFMCTGVAF
>1.1.1.284; 1.1.1.- FADH_ASPOR P0CL53 
CTYTDGHEYTLATFMCTGVAF
>1.1.1.284; 1.1.1.- FADH_CANMA Q06099 
CTYTDGHEYTLATFMCTGVAF
>1.1.1.284; 1.1.1.- FADH_PARDE P45382 
CTFTDGHEYTLATYMCTGVAF
>1.1.1.284; 1.1.1.- FADH_PICPA O74685 
CTYTDGHEYTLATYMCTGVAF
>1.1.1.284; 1.1.1.1; 1.1.1.- FADH_YEAST P32771 
CTYTDGHEYTLATFMCTGVAF
>1.1.1.284; 1.1.1.1; 1.1.1.- FRMA_ECO24 A7ZIA4 
CTFTDGHEYTLETYMCTGVAF
>1.1.1.284; 1.1.1.1; 1.1.1.- FRMA_ECO57 Q8X5J4 
CTFTDGHEYTLETYMCTGVAF
>1.1.1.284; 1.1.1.1; 1.1.1.- FRMA_ECOHS A7ZX04 
CTFTDGHEYTLETYMCTGVAF
>1.1.1.284; 1.1.1.1; 1.1.1.- FRMA_ECOK1 A1A835 
CTFTDGHEYTLETYMCTGVAF
>1.1.1.284; 1.1.1.1; 1.1.1.- FRMA_ECOL5 Q0TKS7 
CTFTDGHEYTLETYMCTGVAF
>1.1.1.284; 1.1.1.1; 1.1.1.- FRMA_ECOL6 Q8FKG1 
CTFTDGHEYTLETYMCTGVAF
>1.1.1.284; 1.1.1.1; 1.1.1.- FRMA_ECOLC B1J085 
CTFTDGHEYTLETYMCTGVAF
>1.1.1.284; 1.1.1.1; 1.1.1.- FRMA_ECOLI P25437 
CTFTDGHEYTLETYMCTGVAF
>1.1.1.284; 1.1.1.1; 1.1.1.- FRMA_ECOSM B1LIP1 
CTFTDGHEYTLETYMCTGVAF
>1.1.1.284; 1.1.1.1; 1.1.1.- FRMA_ECOUT Q1RFI7 
CTFTDGHEYTLETYMCTGVAF
>1.1.1.284; 1.1.1.1; 1.1.1.- FRMA_HAEIN P44557 
CTFTDGHEYTLDTYMCTGVAF
>1.1.1.284; 1.1.1.1; 1.1.1.- FRMA_PHODP P39450 
CTYTDGHEYTLETYMCTGVAF
>1.1.1.284; 1.1.1.1; 1.1.1.- FRMA_SHISS Q3Z550 
CTFTDGHEYTLETYMCTGVAF
>1.1.1.284; 1.1.1.1; 1.1.1.- FRMA_SYNY3 P73138 
CTFTDGHEYTLATYMCTGVAF
>1.1.1.287 ARD1_UROFA Q4R0J7 
CTHI-AHEVSF--AVECGVFA
>1.1.1.301 ARPD_ENTAV Q8KQL2 
CSHT-PHETTL--GTECGLRS
>1.1.1.303 BDH2_YEAST P39713 
CTHEINHEPTI--LAQVGMMC
>1.1.1.306 FADH_AMYME P80094 
CTTY-DHEWRYATAICAGVWY
>1.1.1.324 10HGO_CATRO Q6V4H0 6K3G;6KJ5;
CSHMWTHECLYILTTCTSAAI
>1.1.1.327 FDEH_PSEPU P09347 
CSHIAMHEPIP--FHCTGLTF
>1.1.1.329 DOIAD_MICEC Q70KF0 
CSWLWNHELIM--EFEVGYMG
>1.1.1.329 DOIAD_STRFR Q53U21 
CSSFWFHELTL--EFEVGYMG
>1.1.1.329 DOIAD_STRKN Q6L743 
CSSLWFHELTL--EFEVGYLG
>1.1.1.329 DOIAD_STRLV Q2MF72 
CSSFWSHELTL--EFEVGYMG
>1.1.1.329 DOIAD_STRRI Q4R0W1 
CSSFWSHELTL--EFEVGYMG
>1.1.1.329 DOIAD_STRRY Q2MFP3 
CSSFWFHELTL--EFEVGYMG
>1.1.1.329 DOIAD_STRSD Q2MF22 
CSSLWFHELTL--EFEVGYLG
>1.1.1.347; 1.1.1.144 GEOA_CASDE H1ZV38 
CTVC-VHEFNNPLFQCTGLTE
>1.1.1.347; 1.1.1.354 GEDH_CARLC B2NI93 
CTHLQIHEFQILILLCTGALL
>1.1.1.360 GLCD2_PICTO Q6L047 
CTGELGHEVRD--KIENGTVD
>1.1.1.366 IDND_VITVI Q1PSI9 
CSHHCVHEPGL--FSEVGLFR
>1.1.1.368 HAD_THAAR O87871 
CTGY-HHEAVI--MNDTGFWG
>1.1.1.4 BDH1_YEAST P39714 
CSHEIAHEAAL--FLEVGVIG
>1.1.1.4 BDHA_BACSU O34788 6IE0;
CSHEIEHEPIL--FLEVGIIG
>1.1.1.401 KDRDH_SULTA P0DOW0 
CSSG-RHEPLR--IIECGLFC
>1.1.1.405 TARJ1_STAA8 Q2G1B9 
CARYRQHEPNY--FSEVGVSR
>1.1.1.405 TARJ2_STAA8 Q2G1C4 
CARYRKHEPNY--FSEVGVSR
>1.1.1.405 TARJ_STRR6 Q8DPI3 
CARYRKHEPNY--FSEVGVSR
>1.1.1.414 LGOD_ECOLI P39400 
CTHA-FHEPYC--VVEIGLRN
>1.1.1.47 GLCDH_HALMT Q977U7 2B5V;2B5W;2VWG;2VWH;2VWP;2VWQ;
DTEVHGHEVRM--YIEIGVVN
>1.1.1.47 GLCDH_THETK Q703W7 
CTEIYGHEVRY--YIEVGVVN
>1.1.1.47 Q979W2_THEVO Q979W2 3WIC;3WID;3WIE;
CTGELGHEVRN--KIENGTVD
>1.1.1.47; 1.1.1.120; 1.1.1.48 GLCDH_THEAC P13203 
CTGELGHEVRN--KIENGTVD
>1.1.1.47; 1.1.1.359; 1.1.1.120; 1.1.1.48 GLCDH_SACSO O93715 2CD9;2CDA;2CDB;2CDC;
CTEILGHENRF--FIQDGFVN
>1.1.1.80 ADH1_ENTHI P35630 1Y9A;2OUI;3FPC;
CSHV-DHEAIH--KNDTGYLT
>1.1.1.80 ADH_CLOBE P25984 1JQB;1KEV;1PED;2B83;3FPL;3FSR;3FTN;6SCH;
CSHV-DHECTH--KNDTGYLC
>1.1.1.80 ADH_MYCPN P75214 
CSHV-EHEAIH--KNDTGYLM
>1.1.1.80 ADH_THEBR P14941 1BXZ;1YKF;2NVB;3FPC;3FPL;3FSR;3FTN;6SDM;
CSHV-EHEAIH--KNDTGYLC
>1.1.1.9 XYL2_ARTOC C5FTT1 
CSHYILHEPGL--FTEVGMFR
>1.1.1.9 XYL2_ASPCL A1CFY8 
CSHYIVHEPGL--FTEVGMFR
>1.1.1.9 XYL2_ASPFC B0YC65 
CSHYIVHEPGL--FTEVGMFR
>1.1.1.9 XYL2_ASPFU Q4WAU7 
CSHYIVHEPGL--FTEVGMFR
>1.1.1.9 XYL2_ASPNC A2QY54 
CSHYIVHEPGL--FTEVGMFR
>1.1.1.9 XYL2_ASPNG Q5GN51 
CSHYIVHEPGL--FTEVGMFR
>1.1.1.9 XYL2_ASPOR Q86ZV0 
CSHYIVHEPGL--FTEVGMFR
>1.1.1.9 XYL2_ASPTN Q0CWQ2 
CSHYIVHEPGL--FTEVGMFR
>1.1.1.9 XYL2_EMENI Q5ARL6 
CSHYIVHEPGL--FTEVGMFR
>1.1.1.9 XYL2_NEOFI A1D9C9 
CSHYIVHEPGL--FTEVGMFR
>1.1.1.9 XYL2_PICST P22144 
CSHFILHEPGL--FTEVGNFR
>1.1.1.9 XYL2_YEAST Q07993 
CSHYIVHEPGL--FTEVGMFR
>1.1.1.9 XYLD_AGRFC Q8U7Y1 
CSHYIVHEPGV--FTEIGMFR
>1.1.1.9 XYLD_MORMO Q59545 
CSHYIVHEPGL--FTEIGMLR
>1.1.1.9 XYLD_RHILO Q98D10 
CSHYIVHEPGV--FTEIGLFR
>1.1.1.9 XYLD_RHIME Q92MT4 
CSHYIVHEPGV--FTEIGMFR
>1.1.1.90 XYLB_PSEPU P39849 
CTVC-VHEFYSGPFQCTGAVE
