# Supplementary material for: Functional Classification of Super-Large Families of Enzymes Based on Substrate Binding Pocket Residues for Biocatalysis and Enzyme Engineering Applications
Source: Front Bioeng Biotechnol. 2021 Aug 2;9:701120. doi: 10.3389/fbioe.2021.701120 (PMC8366029; doi:10.3389/fbioe.2021.701120)
Supplement: Supplementary file 4 [file DataSheet6.ZIP › alignments/AmDH-BP.fa]

>1.4.1.2 DHE2_BACFR Bacteroides fragilis (strain YCH46)
KGGQKNKVPAGDTRNNGV-S
>1.4.1.2 DHE2_BACSU Bacillus subtilis (strain 168)
KGGMKCKIPAPDTRNSGV-S
>1.4.1.2 DHE2_CLODI Clostridioides difficile (Peptoclostridium difficile)
KGGMKCKVPAPDTRNNGV-S
>1.4.1.2 DHE2_CLOSY Clostridium symbiosum (Bacteroides symbiosus)
KGGQKDKVPAGDTRNNGV-S
>1.4.1.2 DHE2_HALSI Halobacterium salinarum (Halobacterium halobium)
KGGMKCKIPAPDTRNNGV-S
>1.4.1.2 DHE2_PEPAS Peptoniphilus asaccharolyticus (Peptostreptococcus asaccharolyticus)
KGGMKGKIPAPDTRNNGV-S
>1.4.1.2 DHE2_PORG3 Porphyromonas gingivalis (strain ATCC 33277 / DSM 20709 / CIP 103683 / JCM 12257 / NCTC 11834 / 2561)
KGGQKNKIPAGDTRNNGV-S
>1.4.1.2 DHE2_PORGI Porphyromonas gingivalis (strain ATCC BAA-308 / W83)
KGGQKNKIPAGDTRNNGV-S
>1.4.1.2 DHE2_PYRCJ Pyrobaculum calidifontis (strain JCM 11548 / VA1)
KGGMKNKIPAPDTRNNGV-S
>1.4.1.2 DHE2_STAAC Staphylococcus aureus (strain COL)
KGGMKCKIPAPDTRNSGV-S
>1.4.1.2 DHE2_STAAM Staphylococcus aureus (strain Mu50 / ATCC 700699)
KGGMKCKIPAPDTRNSGV-S
>1.4.1.2 DHE2_STAAN Staphylococcus aureus (strain N315)
KGGMKCKIPAPDTRNSGV-S
>1.4.1.2 DHE2_STAAR Staphylococcus aureus (strain MRSA252)
KGGMKCKIPAPDTRNSGV-S
>1.4.1.2 DHE2_STAAS Staphylococcus aureus (strain MSSA476)
KGGMKCKIPAPDTRNSGV-S
>1.4.1.2 DHE2_STAAW Staphylococcus aureus (strain MW2)
KGGMKCKIPAPDTRNSGV-S
>1.4.1.2 GUDB_BACSU Bacillus subtilis (strain 168)
KGGMKCKVPAPDTRNSGV-S
>1.4.1.20 DHPH_BACBA Bacillus badius
LGGMKCKYTGTDVSNNGL-V
>1.4.1.20 DHPH_CALTT Caldalkalibacillus thermarum (strain TA2.A1)
LGGMKCKYTGTDVSNNGL-V
>1.4.1.20 DHPH_LYSSH Lysinibacillus sphaericus (Bacillus sphaericus)
LGGMKCKYTGTDNSNNGL-V
>1.4.1.20 DHPH_RHOSO Rhodococcus sp.
AGGMKMKWTGPDFSNNGALV
>1.4.1.20 DHPH_THEIN Thermoactinomyces intermedius
LGGMKCKYTGTDATNNGL-V
>1.4.1.23 VDH_STRA4 Streptomyces albus (strain ATCC 21838 / DSM 41398 / FERM P-419 / JCM 4703 / NBRC 107858)
LGGMKNKVTACDTSNNGV-V
>1.4.1.23 VDH_STRCO Streptomyces coelicolor (strain ATCC BAA-471 / A3(2) / M145)
LGGMKNKVTACDTSNNGV-V
>1.4.1.3 DHE3_SINFN Sinorhizobium fredii (strain NBRC 101917 / NGR234)
KGDMKCKCVGSDTRNNGV-S
>1.4.1.3 DHE4_PRERU Prevotella ruminicola (Bacteroides ruminicola)
KGGQKNKVPAGDTRNNGV-S
>1.4.1.3 DHEA_NICPL Nicotiana plumbaginifolia (Leadwort-leaved tobacco) (Tex-Mex tobacco)
KGGMKTKVPAPDTRNNGV-S
>1.4.1.4 DHE4_AGABI Agaricus bisporus (White button mushroom)
KGGQKNKVPAGDTRNNGV-S
>1.4.1.4 DHE4_BOTFU Botryotinia fuckeliana (Noble rot fungus) (Botrytis cinerea)
KGGQKNKVPAGDTRNNGV-S
>1.4.1.4 DHE4_COREF Corynebacterium efficiens (strain DSM 44549 / YS-314 / AJ 12310 / JCM 11189 / NBRC 100395)
KGGQKNKVPAGDTRNNGV-S
>1.4.1.4 DHE4_CORGL Corynebacterium glutamicum (strain ATCC 13032 / DSM 20300 / JCM 1318 / LMG 3730 / NCIMB 10025)
KGGQKNKVPAGDTRNNGV-S
>1.4.1.4 DHE4_ECOLI Escherichia coli (strain K12)
KGGQKNKVPAGDTRNNGV-S
>1.4.1.4 DHE4_EMENI Emericella nidulans (strain FGSC A4 / ATCC 38163 / CBS 112.46 / NRRL 194 / M139) (Aspergillus nidulans)
KGGQKNKVPAGDTRNNGV-S
>1.4.1.4 DHE4_GIAIN Giardia intestinalis (Giardia lamblia)
KGGQKNKVPAGDTRNNGV-S
>1.4.1.4 DHE4_GIBFU Gibberella fujikuroi (Bakanae and foot rot disease fungus) (Fusarium fujikuroi)
KGGQKNKVPAGDTRNNGV-S
>1.4.1.4 DHE4_HAEIN Haemophilus influenzae (strain ATCC 51907 / DSM 11121 / KW20 / Rd)
KGGQKNKVPAGDTRNNGV-S
>1.4.1.4 DHE4_HALSA Halobacterium salinarum (strain ATCC 700922 / JCM 11081 / NRC-1) (Halobacterium halobium)
KGGMKTKVPAPDTRNNGV-S
>1.4.1.4 DHE4_HALSI Halobacterium salinarum (Halobacterium halobium)
KGGMKTKVPAPDTRNNGV-S
>1.4.1.4 DHE4_HEBCY Hebeloma cylindrosporum
KGGQKNKVPAGDTRNNGV-S
>1.4.1.4 DHE4_HELPJ Helicobacter pylori (strain J99 / ATCC 700824) (Campylobacter pylori J99)
KGGQKNKVPAGDTRNNGV-S
>1.4.1.4 DHE4_HELPY Helicobacter pylori (strain ATCC 700392 / 26695) (Campylobacter pylori)
KGGQKNKVPAGDTRNNGV-S
>1.4.1.4 DHE4_LACBS Laccaria bicolor (strain S238N-H82 / ATCC MYA-4686) (Bicoloured deceiver) (Laccaria laccata var. bicolor)
KGGQKNKVPAGDTRNNGV-S
>1.4.1.4 DHE4_NEUCR Neurospora crassa (strain ATCC 24698 / 74-OR23-1A / CBS 708.71 / DSM 1257 / FGSC 987)
KGGQKNKVPAGDTRNNGV-S
>1.4.1.4 DHE4_NEUIN Neurospora intermedia
KGGQKNKVPAGDTRNNGV-S
>1.4.1.4 DHE4_NEUSI Neurospora sitophila (Chrysonilia sitophila)
KGGQKNKVPAGDTRNNGV-S
>1.4.1.4 DHE4_PENCH Penicillium chrysogenum (Penicillium notatum)
KGGQKNKVPAGDTRNNGV-S
>1.4.1.4 DHE4_PSYT1 Psychrobacter sp. (strain TAD1)
KGGQKNKVPAGDTRNNGV-S
>1.4.1.4 DHE4_PYRCJ Pyrobaculum calidifontis (strain JCM 11548 / VA1)
KGGMKNKIPAPDTRNNGV-S
>1.4.1.4 DHE4_SACSH Saccharolobus shibatae (Sulfolobus shibatae)
KGGMKNKIPAPDTRNNGV-S
>1.4.1.4 DHE4_SACU7 Saccharomyces uvarum (strain ATCC 76518 / CBS 7001 / CLIB 283 / NBRC 10550 / MCYC 623 / NCYC 2669 / NRRL Y-11845) (Yeast) (Saccharomyces bayanus var. uvarum)
KGGQKNKVPAGDTRNNGV-S
>1.4.1.4 DHE4_SALTI Salmonella typhi
KGGQKNKVPAGDTRNNGV-S
>1.4.1.4 DHE4_SALTY Salmonella typhimurium (strain LT2 / SGSC1412 / ATCC 700720)
KGGQKNKVPAGDTRNNGV-S
>1.4.1.4 DHE4_SCHOC Schwanniomyces occidentalis (Yeast) (Debaryomyces occidentalis)
KGGQKNKVPAGDTRNNGV-S
>1.4.1.4 DHE4_SCHPO Schizosaccharomyces pombe (strain 972 / ATCC 24843) (Fission yeast)
KGGQKNKVPAGDTRNNGV-S
>1.4.1.4 DHE4_SYNY3 Synechocystis sp. (strain PCC 6803 / Kazusa)
KGGMKCKILAPDTRNNGV-S
>1.4.1.4 DHE4_TUBBO Tuber borchii (White truffle)
KGGQKNKVPAGDTRNNGV-S
>1.4.1.4 DHE4_UNKP Unknown prokaryotic organism
KGGQKNKVPAGDTRNNGL-S
>1.4.1.4 DHE4_YEAST Saccharomyces cerevisiae (strain ATCC 204508 / S288c) (Baker's yeast)
KGGQKNKVPAGDTRNNGV-S
>1.4.1.4 DHE5_YEAST Saccharomyces cerevisiae (strain ATCC 204508 / S288c) (Baker's yeast)
KGGQKNKVPAGDTRNNGV-S
>1.4.1.9 DHLE_BACCE Bacillus cereus
LGGMKNKITAEDTPNNGV-V
>1.4.1.9 DHLE_BACCR Bacillus cereus (strain ATCC 14579 / DSM 31 / JCM 2152 / NBRC 15305 / NCIMB 9373 / NRRL B-3711)
LGGMKNKITAEDTPNNGV-V
>1.4.1.9 DHLE_BACLI Bacillus licheniformis
LGGMKNKITAEDTPNNGV-V
>1.4.1.9 DHLE_BACSU Bacillus subtilis (strain 168)
LGGMKNKITAEDTPNNGV-V
>1.4.1.9 DHLE_GEOSE Geobacillus stearothermophilus (Bacillus stearothermophilus)
LGGMKNKITAEDTPDNGV-V
>1.4.1.9 DHLE_THEIN Thermoactinomyces intermedius
LGGMKNKITAEDTPNNGV-V
>1C1D:A|PDBID|CHAIN|SEQUENCE
AGGMKMKWTGPDFSNNGALV
>1C1D:B|PDBID|CHAIN|SEQUENCE
AGGMKMKWTGPDFSNNGALV
