# Supplementary material for: Functional Classification of Super-Large Families of Enzymes Based on Substrate Binding Pocket Residues for Biocatalysis and Enzyme Engineering Applications
Source: Front Bioeng Biotechnol. 2021 Aug 2;9:701120. doi: 10.3389/fbioe.2021.701120 (PMC8366029; doi:10.3389/fbioe.2021.701120)
Supplement: Supplementary file 4 [file DataSheet6.ZIP › alignments/AOx-BP.fa]

>1.1.3.10 P2OX_EMENI Emericella nidulans (strain FGSC A4 / ATCC 38163 / CBS 112.46 / NRRL 194 / M139) (Aspergillus nidulans)
HGFFTA-------LALHNP
>1.1.3.10 P2OX_LYOSH Lyophyllum shimeji (Hon-shimeji) (Tricholoma shimeji)
HGQSTS-------LALHNP
>1.1.3.10 P2OX_PENSG Peniophora sp. (strain SG) (White-rot fungus)
HGMRTAKH-----LVLHNP
>1.1.3.10 P2OX_PHACH Phanerochaete chrysosporium (White-rot fungus) (Sporotrichum pruinosum)
HGSSTA-------LALHNP
>1.1.3.10 P2OX_PHLGI Phlebiopsis gigantea (White-rot fungus) (Peniophora gigantea)
HGMRTAKH-----LVLHNP
>1.1.3.10 P2OX_TRAHI Trametes hirsuta (White-rot fungus) (Coriolus hirsutus)
HGMRTAKH-----LVLHNP
>1.1.3.10 P2OX_TRAPU Trametes pubescens (White-rot fungus)
HGMRTAKH-----LVLHNP
>1.1.3.10 P2OX_TRAVE Trametes versicolor (White-rot fungus) (Coriolus versicolor)
HGMRTAKH-----LVLHNP
>1.1.3.10 P2OX_TRIMT Tricholoma matsutake (Matsutake mushroom) (Tricholoma nauseosum)
HGQITA-------LAQHNP
>1.1.3.12 PNO_MICLT Microbacterium luteolum (Aureobacterium luteolum)
W-YAAGG----LGTHHHPI
>1.1.3.13 ALOX1_KOMPC Komagataella phaffii (strain ATCC 76273 / CBS 7435 / CECT 11047 / NRRL Y-11430 / Wegner 21-1) (Yeast) (Pichia pastoris)
Y-YPFMG-Y-RFFTTWHNT
>1.1.3.13 ALOX1_KOMPG Komagataella phaffii (strain GS115 / ATCC 20864) (Yeast) (Pichia pastoris)
Y-YPFMG-Y-RFFTTWHNT
>1.1.3.13 ALOX2_KOMPC Komagataella phaffii (strain ATCC 76273 / CBS 7435 / CECT 11047 / NRRL Y-11430 / Wegner 21-1) (Yeast) (Pichia pastoris)
Y-YPFMG-Y-RFFTTWHNT
>1.1.3.13 ALOX2_KOMPG Komagataella phaffii (strain GS115 / ATCC 20864) (Yeast) (Pichia pastoris)
Y-YPFMG-Y-RFFTTWHNT
>1.1.3.13 ALOX_CANBO Candida boidinii (Yeast)
Y-YPFMG-W-EFFTTWHNT
>1.1.3.13 ALOX_PICAN Pichia angusta (Yeast) (Hansenula polymorpha)
Y-YPFMG-Y-AFFTTWHNT
>1.1.3.17 CHOX_ARTGO Arthrobacter globiformis
L-YASI-----TNTVYHNP
>1.1.3.20 FAO1_ARATH Arabidopsis thaliana (Mouse-ear cress)
--FMWALHT--IAFTAHNP
>1.1.3.20 FAO1_LOTJA Lotus japonicus (Lotus corniculatus var. japonicus)
--YLWAVHS--LTTSAHNP
>1.1.3.20 FAO2_LOTJA Lotus japonicus (Lotus corniculatus var. japonicus)
--YLWAIHS--LATSAHNP
>1.1.3.20 FAO3_ARATH Arabidopsis thaliana (Mouse-ear cress)
--YLWAVSS--LTSSAHNP
>1.1.3.20 FAO4A_ARATH Arabidopsis thaliana (Mouse-ear cress)
--YLWAMSM--IACSAHNP
>1.1.3.20 FAO4B_ARATH Arabidopsis thaliana (Mouse-ear cress)
--YLWAVHS--LAFSAHNP
>1.1.3.4 GOX_ASPNG Aspergillus niger
Y-YRGTLE---DWPNYHHV
>1.1.3.4 GOX_PENAG Penicillium amagasakiense
Y-YKGSLD---DWPNWHHV
>1.1.3.4 GOX_TALFL Talaromyces flavus
Y-YKGSLD---DWPNWHHV
>1.1.3.43; 1.1.3.44 NEOG_STRFR Streptomyces fradiae (Streptomyces roseoflavus)
---RGAAF--HEIGSCHNP
>1.1.3.47; 1.8.3.- HMFO_METS6 Methylovorus sp. (strain MP688)
-LHEMVGI---VWGVWHNT
>1.1.3.6; 5.3.3.1 CHOD_BREST Brevibacterium sterolicum
NSFYGM-----YAFTYHNP
>1.1.3.6; 5.3.3.1 CHOD_MYCTO Mycobacterium tuberculosis (strain CDC 1551 / Oshkosh)
--FLYNVP---DSLTAHNP
>1.1.3.6; 5.3.3.1 CHOD_MYCTU Mycobacterium tuberculosis (strain ATCC 25618 / H37Rv)
--FLYNVP---DSLTAHNP
>1.1.3.6; 5.3.3.1 CHOD_STRS0 Streptomyces sp. (strain SA-COO)
SRYYGM-----YAFCYHNP
>1.1.5.9 DHGL_DROME Drosophila melanogaster (Fruit fly)
F-YPGMGI---FAPENHNT
>1.1.5.9 DHGL_DROPS Drosophila pseudoobscura pseudoobscura (Fruit fly)
F-YPGMGI---FAPENHNT
>1.1.99.- ALKJ_PSEOL Pseudomonas oleovorans
I-FPAVV----HCTIYHNT
>1.1.99.- ALKJ_PSEPU Pseudomonas putida (Arthrobacter siderocapsulatus)
I-FPAVV----HCTIYHNT
>1.1.99.1 CHDH_HUMAN Homo sapiens (Human)
L-YPAVH----HGSAYHNL
>1.1.99.1 CHDH_MOUSE Mus musculus (Mouse)
L-YPAVH----HGSAYHNL
>1.1.99.1 CHDH_RAT Rattus norvegicus (Rat)
L-YPAVH----HGSAYHNL
>1.1.99.11 FDHL_GLUJA Gluconobacter japonicus
--YVASYA-----PNNHNS
>1.1.99.18 CDH_PHACH Phanerochaete chrysosporium (White-rot fungus) (Sporotrichum pruinosum)
FEFFGLSPTRATYNSNHNP
>1.1.99.1; 1.2.1.8 BETA_ECOLI Escherichia coli (strain K12)
L-YGGCH----HGTAFHNL
>1.1.99.29 PDH1_AGABI Agaricus bisporus (White button mushroom)
S-YSGVGR---PISYVHHT
>1.1.99.29 PDH1_AGACM Agaricus campestris (Field mushroom)
A-YSGVAP---SVSYLHHT
>1.1.99.29 PDH1_AGAXA Agaricus xanthodermus (Poison yellow meadow mushroom)
A-YSGVAR---SVSYWHHT
>1.1.99.29 PDH1_LEUMG Leucoagaricus meleagris (Western flat-topped agaric) (Agaricus meleagris)
A-YPGVAR---AVSYVHHT
>1.1.99.3 GADH1_PANCY Pantoea cypripedii (Pectobacterium cypripedii) (Erwinia cypripedii)
AKFLSV--G--WAQTTHNP
>1.1.99.32 SDH_GLUOY Gluconobacter oxydans (Gluconobacter suboxydans)
F-LVAVV----NYTSYHNT
>1KDG:A|PDBID|CHAIN|SEQUENCE
FEFFGLSPTRATYNSNHNP
>1NAA:A|PDBID|CHAIN|SEQUENCE
FEFFGLSPTRATYNSNHNP
>4.1.2.10 MDL1_PRUDU Prunus dulcis (Almond) (Amygdalus dulcis)
L--VAVSL---VQSYWHHP
>4.1.2.10 MDL1_PRUSE Prunus serotina (Black cherry)
L--VAVSF---AKSYWHHP
>4.1.2.10 MDL2_PRUDU Prunus dulcis (Almond) (Amygdalus dulcis)
L--VAVSF---AKSYWHHP
>4.1.2.10 MDL2_PRUSE Prunus serotina (Black cherry)
L--VAVSI---VKSYWHHP
>4.1.2.10 MDL3_PRUSE Prunus serotina (Black cherry)
L--VAVSI---VKSYWHHP
>4.1.2.10 MDL4_PRUSE Prunus serotina (Black cherry)
L--VAVSL---VKSYWHHP
>4.1.2.10 MDLL_ARATH Arabidopsis thaliana (Mouse-ear cress)
M--AAFAS---MKTIWHNP
>4.2.1.143; 4.2.1.142 AFLK_ASPPU Aspergillus parasiticus (strain ATCC 56775 / NRRL 5862 / SRRC 143 / SU-1)
L-QMALG-MKASAAYYAQP
>4H7U:A|PDBID|CHAIN|SEQUENCE
A-YPGVAR---AVSYVHHT
>5HSA:A|PDBID|CHAIN|SEQUENCE
Y-YPFMG-Y-RFFTTWHNT
>5OC1:A|PDBID|CHAIN|SEQUENCE
A-YPYVI----TATIFHHT
>CAB75353.1 long chain fatty alcohol oxidase [Candida tropicalis]
--YLWALCI--MLGSAHNP
