# Supplementary material for: Functional Classification of Super-Large Families of Enzymes Based on Substrate Binding Pocket Residues for Biocatalysis and Enzyme Engineering Applications
Source: Front Bioeng Biotechnol. 2021 Aug 2;9:701120. doi: 10.3389/fbioe.2021.701120 (PMC8366029; doi:10.3389/fbioe.2021.701120)
Supplement: Supplementary file 7 [file Table1.XLSX]

## Sheet: ADH
10HGO_CATRO	Q6V4H0
A0A0H2V9Q5_ECOL6	A0A0H2V9Q5	4ILK
A0A0H2ZRI0_STRP2	A0A0H2ZRI0	5YLN
A1X808_CANPA	A1X808	3WLE;3WLF;3WNQ
ADH1A_HUMAN	P07327	1HSO;1U3T
ADH1A_MACMU	P28469
ADH1A_PONAB	Q5RBP7
ADH1A_SAAHA	P25405
ADH1B_HUMAN	P00325	1DEH;1HDX;1HDY;1HDZ;1HSZ;1HTB;1U3U;1U3V;3HUD
ADH1B_PANTR	Q5R1W2
ADH1B_PAPHA	P14139
ADH1B_SAAHA	P25406
ADH1E_HORSE	P00327	1A71;1A72;1ADB;1ADC;1ADF;1ADG;1AXE;1AXG;1BTO;1HET;1HEU;1HF3;1HLD;1JU9;1LDE;1LDY;1MG0;1MGO;1N8K;1N92;1P1R;1QLH;1QLJ;1QV6;1QV7;1YE3;2JHF;2JHG;2OHX;2OXI;3BTO;3OQ6;4DWV;4DXH;4NFH;4NFS;4NG5;4XD2;5ADH;5CDG;5CDS;5CDT;5CDU;5KCP;5KCZ;5KJ1;5KJ6;5KJC;5KJE;5KJF;5VJ5;5VJG;5VKR;5VL0;5VN1;6ADH;6CXX;6CY3;7ADH;8ADH
ADH1G_HUMAN	P00326	1DDA;1HT0;1U3W
ADH1G_PAPHA	O97959
ADH1S_HORSE	P00328	1EE2
ADH1_ALLMI	P80222
ADH1_APTAU	P49645
ADH1_ARATH	P06525	4RQT;4RQU
ADH1_ASPFN	P41747
ADH1_CAEEL	Q17334
ADH1_CANAX	P43067
ADH1_CHICK	P23991
ADH1_COTJA	P19631
ADH1_EMENI	P08843
ADH1_ENTHI	P35630	1Y9A;2OUI;3FPC
ADH1_GADMC	P26325	1CDO
ADH1_GEOAT	Q9Z2M2
ADH1_GEOBU	Q64413
ADH1_GEOKN	Q64415
ADH1_GEOSE	P12311
ADH1_KLULA	P20369
ADH1_KLUMA	Q07288
ADH1_MOUSE	P00329
ADH1_NAJNA	P80512
ADH1_NEUCR	Q9P6C8
ADH1_PEA	P12886
ADH1_PELPE	P22797
ADH1_PERMA	P41680
ADH1_PETHY	P25141
ADH1_PICST	O00097
ADH1_RABIT	Q03505
ADH1_RAT	P06757
ADH1_SOLTU	P14673
ADH1_STRCA	P80338
ADH1_YEAST	P00330	4W6Z;5ENV
ADH1_ZYMMO	P20368
ADH2_CAEEL	O45687
ADH2_CANAL	O94038
ADH2_EMENI	P54202
ADH2_GEOSE	P42327
ADH2_KLULA	P49383
ADH2_KLUMA	Q9P4C2
ADH2_PICST	O13309
ADH2_YARLI	F2Z678
ADH2_YEAST	P00331
ADH3_EMENI	P07754
ADH3_GEOSE	P42328	1RJW;3PII
ADH3_KLULA	P49384
ADH3_YEAST	P07246
ADH4_HUMAN	P08319	3COS
ADH4_KLULA	P49385
ADH4_MOUSE	Q9QYY9	1E3E;1E3I;1E3L
ADH4_RAT	Q64563
ADH4_STRCA	P80468
ADH5_SACPS	Q6XQ67
ADH5_YEAST	P38113
ADH6_HUMAN	P28332
ADH6_PERMA	P41681
ADH6_PONAB	Q5R7Z8
ADH6_RAT	Q5XI95
ADH6_YEAST	Q04894	1PIW;1PS0;1Q1N
ADH7_HUMAN	P40394	1AGN;1D1S;1D1T
ADH7_MOUSE	Q64437
ADH7_RAT	P41682
ADH7_YEAST	P25377
ADH8_PELPE	O57380	1P0C;1P0F
ADHA_MYCTO	P9WQC0
ADHA_MYCTU	P9WQC1
ADHA_RHIME	O31186
ADHB_MYCBO	Q7U1B9
ADHB_MYCTO	P9WQC6
ADHB_MYCTU	P9WQC7
ADHC1_MYCS2	P0CH36
ADHC2_MYCS2	P0CH37
ADHC_MYCBO	P0A4X1
ADHC_MYCTO	P9WQC4
ADHC_MYCTU	P9WQC5
ADHD_MYCTO	P9WQB8
ADHD_MYCTU	P9WQB9
ADHI_RHOS4	P72324
ADHP_ECOLI	P39451	4GKV
ADHP_RABIT	O46649
ADHQ_RABIT	O46650
ADHX_ARATH	Q96533	3UKO;4GL4;4JJI;4L0Q
ADHX_DROME	P46415
ADHX_HUMAN	P11766	1M6H;1M6W;1MA0;1MC5;1MP0;1TEH;2FZE;2FZW;3QJ5
ADHX_MOUSE	P28474	1OTQ
ADHX_PEA	P80572
ADH_CLOBE	P25984	1JQB;1KEV;1PED;2B83;3FPL;3FSR;3FTN
ADH_CUPNH	Q0KDL6
ADH_MYCPN	P75214
ADH_MYCTO	P9WQC2
ADH_MYCTU	P9WQC3
ADH_SACS2	P39462	1JVB;1NTO;1NVG;1R37;3I4C
ADH_SCHPO	P00332
ADH_STAA3	Q2FJ31
ADH_STAA8	Q2G0G1
ADH_STAAB	Q2YSX0
ADH_STAAC	Q5HI63
ADH_STAAM	Q99W07
ADH_STAAN	Q7A742
ADH_STAAR	Q6GJ63
ADH_STAAS	Q6GBM4
ADH_STAAW	Q8NXU1
ADH_STAEQ	Q5HRD6
ADH_STAES	Q8CQ56
ADH_SULAC	Q4J781
ADH_SULSR	P50381
ADH_SULTO	Q96XE0	2EER
ADH_THEBR	P14941	1BXZ;1YKF;2NVB;3FPC;3FPL;3FSR;3FTN
AHR_ECOLI	P27250
ARD1_UROFA	Q4R0J7
ARPD_ENTAV	Q8KQL2
B0NC68_CLOS5	B0NC68	4OH1
B2ZRE3_9DEIN	B2ZRE3	4CPD
BDH1_YEAST	P39714
BDH2_YEAST	P39713
BDHA_BACSU	O34788
CAD8A_ORYSJ	Q6ERX1
CAD8B_ORYSJ	Q6ERW9
CAD8C_ORYSJ	Q6ERW7
CAD8D_ORYSJ	Q6ERW5
CADH1_ARACO	P42495
CADH1_ARATH	Q9CAI3
CADH1_EUCGU	Q42726
CADH1_OCIBA	Q2KNL5
CADH1_ORYSJ	Q8H859
CADH1_TOBAC	P30359
CADH2_ARATH	Q9SJ25
CADH2_EUCGU	P31655
CADH2_ORYSJ	Q6ZHS4
CADH2_PICAB	O82035
CADH2_TOBAC	P30360
CADH3_ARATH	Q9SJ10
CADH3_ORYSJ	Q337Y2
CADH4_ARATH	P48523
CADH4_ORYSJ	Q2R114
CADH5_ARATH	O49482	2CF5;2CF6
CADH5_ORYSJ	Q0J6T3
CADH6_ARATH	O65621
CADH6_ORYSJ	Q7XWU3
CADH7_ARATH	Q02971
CADH7_ORYSJ	Q0JA75
CADH7_PICAB	Q08350
CADH8_ARATH	Q02972
CADH9_ARATH	P42734
CADH9_ORYSJ	Q10PS6
CADH_EUCBO	P50746
CADH_EUCGL	O64969
CADH_LOLPR	O22380
CADH_MAIZE	O24562
CADH_MEDSA	P31656
CADH_PINRA	Q40976
CADH_PINTA	P41637
CADH_POPDE	P31657
CADH_SACOF	O82056
D2BLA0_LACLK	D2BLA0	4EEX;4EEZ
D2Y3F4_SOLLC	D2Y3F4	4DL9;4DLA;4DLB
DHSO1_YEAST	P35497
DHSO2_YEAST	Q07786
DHSO_ARATH	Q9FJ95
DHSO_BACHD	Q9Z9U1
DHSO_BACSU	Q06004
DHSO_BOMMO	Q02912
DHSO_BOVIN	Q58D31
DHSO_CHICK	P0DMQ6
DHSO_HUMAN	Q00796	1PL6;1PL7;1PL8
DHSO_MACFA	Q4R639
DHSO_MOUSE	Q64442
DHSO_PONAB	Q5R5F3
DHSO_RAT	P27867
DHSO_SCHPO	P36624
DHSO_SHEEP	P07846	1SDG;3QE3
DOIAD_MICEC	Q70KF0
DOIAD_STRFR	Q53U21
DOIAD_STRKN	Q6L743
DOIAD_STRLV	Q2MF72
DOIAD_STRRI	Q4R0W1
DOIAD_STRRY	Q2MFP3
DOIAD_STRSD	Q2MF22
ELTD_MYCS2	A0QXD8
FADH1_SCHPO	P78870
FADH2_SCHPO	O74540
FADH_AMYME	P80094
FADH_ASPOR	P0CL53
FADH_CANMA	Q06099
FADH_METMR	P47734
FADH_PARDE	P45382
FADH_PICPA	O74685
FADH_YEAST	P32771
FDEH_PSEPU	P09347
FRMA_ECO24	A7ZIA4
FRMA_ECO57	Q8X5J4
FRMA_ECOHS	A7ZX04
FRMA_ECOK1	A1A835
FRMA_ECOL5	Q0TKS7
FRMA_ECOL6	Q8FKG1
FRMA_ECOLC	B1J085
FRMA_ECOLI	P25437
FRMA_ECOSM	B1LIP1
FRMA_ECOUT	Q1RFI7
FRMA_HAEIN	P44557
FRMA_PHODP	P39450
FRMA_SHISS	Q3Z550
FRMA_SYNY3	P73138
GATD_ECOLI	P0A9S3	4A2C;4UEJ;4UEK;4UEO
GEDH1_OCIBA	Q2KNL6
GEDH_CARLC	B2NI93
GEOA_CASDE	H1ZV38
GLCD2_PICTO	Q6L047
GLCDH_HALMT	Q977U7	2B5V;2B5W;2VWG;2VWH;2VWP;2VWQ
GLCDH_SACSO	O93715	2CD9;2CDA;2CDB;2CDC
GLCDH_THEAC	P13203
GLCDH_THETK	Q703W7
HAD_THAAR	O87871
IDND_ECOLI	P39346	6DKH
IDND_VITVI	Q1PSI9
IOLM_THEMA	Q9WYP3	3IP1
KDRDH_SULTA	P0DOW0
LAD_ASPNC	A2QAC0
LAD_ASPOZ	Q763T4
LAD_HYPJE	Q96V44
LAD_NEUCR	Q7SI09	3M6I
LAD_PENRW	B6HI95
LAD_TALEM	C5J3R8
LGOD_ECOLI	P39400
MTDH1_STYHU	Q43137
MTDH3_STYHU	Q43138
MTDH_APIGR	Q38707
MTDH_FRAAN	Q9ZRF1
MTDH_MEDSA	O82515
MTDH_MESCR	P93257
MTDH_PETCR	P42754
O42703_CANPA	O42703	4C4O
Q8GIX7_MORSE	Q8GIX7	4Z6K
Q8KLT9_9NOCA	Q8KLT9	2XAA;3JV7
Q92PZ3_RHIME	Q92PZ3	4EJ6;4EJM
Q979W2_THEVO	Q979W2	3WIC;3WID;3WIE
Q97YM2_SACS2	Q97YM2	2H6E
Q9Y9P9_AERPE	Q9Y9P9	1H2B
TARJ1_STAA8	Q2G1B9
TARJ2_STAA8	Q2G1C4
TARJ_STRR6	Q8DPI3
TDH_BURTA	Q2T9E1	5KIA
TDH_ECOLI	P07913
TDH_PYRFU	Q8U259
TDH_PYRHO	O58389	2D8A;2DFV
TDH_THEKO	Q5JI69	3GFB
TDH_THET8	Q5SKS4	2DQ4;2EJV
TERPD_PSESP	P33010
XYL2_ARTOC	C5FTT1
XYL2_ASPCL	A1CFY8
XYL2_ASPFC	B0YC65
XYL2_ASPFU	Q4WAU7
XYL2_ASPNC	A2QY54
XYL2_ASPNG	Q5GN51
XYL2_ASPOR	Q86ZV0
XYL2_ASPTN	Q0CWQ2
XYL2_EMENI	Q5ARL6
XYL2_NEOFI	A1D9C9
XYL2_PICST	P22144
XYL2_YEAST	Q07993
XYLB_PSEPU	P39849
XYLD_AGRFC	Q8U7Y1
XYLD_MORMO	Q59545
XYLD_RHILO	Q98D10
XYLD_RHIME	Q92MT4
Y1895_MYCTU	O07737
YAHK_ECOLI	P75691	1UUF

## Sheet: AOx
AFLK_ASPPU	Q12062
ALKJ_PSEOL	Q00593
ALKJ_PSEPU	Q9WWW2
ALOX1_KOMPC	F2QY27
ALOX1_KOMPC	F2QY27	5HSA
ALOX1_KOMPG	P04842
ALOX2_KOMPC	F2R038
ALOX2_KOMPG	C4R702
ALOX_CANBO	Q00922
ALOX_PICAN	P04841
BETA_ECOLI	P17444
CDH_PHACH	Q01738
CDH_PHACH	Q01738	1KDG
CDH_PHACH	Q01738	1NAA
CHDH_HUMAN	Q8NE62
CHDH_MOUSE	Q8BJ64
CHDH_RAT	Q6UPE0
CHOD_BREST	P22637
CHOD_MYCTO	P9WMV8
CHOD_MYCTU	P9WMV9
CHOD_STRS0	P12676
CHOX_ARTGO	Q7X2H8
DHGL_DROME	P18173
DHGL_DROPS	P18172
FAO1_ARATH	Q9ZWB9
FAO1_LOTJA	B5WWZ8
FAO2_LOTJA	B5WWZ9
FAO3_ARATH	Q9LW56
FAO4A_ARATH	O65709
FAO4B_ARATH	Q94BP3
FDHL_GLUJA	M1VMF7
GADH1_PANCY	O34214
GOX_ASPNG	P13006
GOX_PENAG	P81156
GOX_TALFL	Q92452
HMFO_METS6	E4QP00
MDL1_PRUDU	O24243
MDL1_PRUSE	P52706
MDL2_PRUDU	Q945K2
MDL2_PRUSE	O50048
MDL3_PRUSE	P52707
MDL4_PRUSE	O82784
MDLL_ARATH	Q9SSM2
NEOG_STRFR	Q53U15
O94219_PLEER	O94219	5OC1
P2OX_EMENI	Q5B2E9
P2OX_LYOSH	Q75ZP8
P2OX_PENSG	Q8J136
P2OX_PHACH	Q6QWR1
P2OX_PHLGI	Q6UG02
P2OX_TRAHI	P59097
P2OX_TRAPU	Q5G234
P2OX_TRAVE	P79076
P2OX_TRIMT	Q8J2V8
PDH1_AGABI	Q3L1D1
PDH1_AGACM	V5NDL4
PDH1_AGAXA	V5NC32
PDH1_LEUMG	Q3L245	4H7U
PNO_MICLT	Q9AJD6
Q9P8D9_CANTR	Q9P8D9
SDH_GLUOY	Q47944

## Sheet: AmDH
DHE2_BACFR	P94316
DHE2_BACSU	P39633
DHE2_CLODI	P27346
DHE2_CLOSY	P24295
DHE2_HALSI	P29051
DHE2_PEPAS	P28997
DHE2_PORG3	B2RKJ1
DHE2_PORGI	P0C934
DHE2_PYRCJ	A3MUY9
DHE2_STAAC	Q5HHC7
DHE2_STAAM	Q99VD0
DHE2_STAAN	Q7A6H8
DHE2_STAAR	Q6GID0
DHE2_STAAS	Q6GAW8
DHE2_STAAW	Q7A1B9
DHE3_SINFN	Q53199
DHE4_AGABI	P54387
DHE4_BOTFU	O93934
DHE4_COREF	Q8RQP4
DHE4_CORGL	P31026
DHE4_ECOLI	P00370
DHE4_EMENI	P18819
DHE4_GIAIN	P28724
DHE4_GIBFU	Q96VJ7
DHE4_HAEIN	P43793
DHE4_HALSA	Q9HRM7
DHE4_HALSI	Q5MBG2
DHE4_HEBCY	Q96UJ9
DHE4_HELPJ	Q9ZKD8
DHE4_HELPY	P55990
DHE4_LACBS	P54388
DHE4_NEUCR	P00369
DHE4_NEUIN	Q9HGU4
DHE4_NEUSI	Q9HGU3
DHE4_PENCH	Q9URS1
DHE4_PRERU	P95544
DHE4_PSYT1	Q9S1F9
DHE4_PYRCJ	A3MWK6
DHE4_SACSH	P39475
DHE4_SACU7	Q8TFF6
DHE4_SALTI	Q8Z6F6
DHE4_SALTY	P15111
DHE4_SCHOC	P29507
DHE4_SCHPO	P78804
DHE4_SYNY3	P54386
DHE4_TUBBO	Q9HFR6
DHE4_UNKP	P14657
DHE4_YEAST	P07262
DHE5_YEAST	P39708
DHEA_NICPL	O04937
DHLE_BACCE	P0A393
DHLE_BACCR	P0A392
DHLE_BACLI	Q53560
DHLE_BACSU	P54531
DHLE_GEOSE	P13154
DHLE_THEIN	Q60030
DHPH_BACBA	Q59224
DHPH_CALTT	F5L9G2
DHPH_LYSSH	P23307
DHPH_RHOSO	Q59771
DHPH_RHOSO	Q59771	1C1D:A
DHPH_RHOSO	Q59771	1C1D:B
DHPH_THEIN	P22823
GUDB_BACSU	P50735
VDH_STRA4	O69056
VDH_STRCO	Q06539
